# Supplementary material for: Comparison of the spatial and temporal distribution of cutaneous and mucosal leishmaniasis in the state of Rio de Janeiro between 2001 and 2011
Source: PLoS One. 2024 Dec 31;19(12):e0308298. doi: 10.1371/journal.pone.0308298 (PMC11687719; doi:10.1371/journal.pone.0308298)
Supplement: S1 File — (XLSX) [file pone.0308298.s001.xlsx]

## Sheet: Plan1
GEOCOD	MUN_RJ	LTA2001	LC2001	LM2001	POP2001	TI2001	LTA2002	LC2002	LM2002	POP2002	TI2002	LTA2003	LC2003	LM2003	POP2003	TI2003	LTA2004	LC2004	LM2004	POP2004	TI2004	LTA2005	LC2005	LM2005	POP2005	TI2005	LTA2006	LC2006	LM2006	POP2006	TI2006	LTA2007	LC2007	LM2007	POP2007	TI2007	LTA2008	LC2008	LM2008	POP2008	TI2008	LTA2009	LC2009	LM2009	POP2009	TI2009	LTA2010	LC2010	LM2010
3300100	ANGRA DOS REIS	34	29	3	123304	27.5741	46	43	2	126334	36.4114	27	26	1	129622	20.8298	28	27	1	132899	21.0686	18	15	3	140342	12.8258	27	27	0	144136	18.7323	6	6	0	147893	4.05699	14	10	1	164191	8.52665	9	7	3	168666	5.33599	0	1	0
3300159	APERIBE	0	0	0	8204	0	0	0	0	8378	0	0	0	0	8545	0	0	0	0	8712	0	0	0	0	9088	0	0	0	0	9278	0	0	0	0	9467	0	0	0	0	9420	0	0	0	0	9554	0	0	0	0
3300209	ARARUAMA	0	0	0	85628	0	0	0	0	87808	0	2	2	0	90128	2.21907	0	0	0	92445	0	2	0	2	97702	2.04704	1	0	2	100380	0.996214	1	1	0	103030	0.970591	2	0	3	107285	1.86419	1	1	0	109704	0.911544	1	0	0
3300225	AREAL	0	0	0	10047	0	0	0	0	10253	0	1	1	0	10419	9.59785	0	0	0	10582	0	0	0	0	10956	0	3	3	0	11148	26.9107	0	0	0	11335	0	0	0	0	11797	0	0	0	0	11982	0	1	1	0
3300233	ARMACAO DOS BUZIOS	1	1	0	19121	5.22985	0	0	0	19818	0	0	0	0	20567	0	0	0	0	21313	0	0	0	0	23013	0	0	0	0	23874	0	0	0	0	24730	0	0	0	0	27701	0	0	0	0	28652	0	0	0	0
3300258	ARRAIAL DO CABO	0	0	0	24354	0	0	0	0	24722	0	0	0	0	25113	0	0	0	0	25504	0	0	1	0	26392	0	0	0	0	26842	0	1	0	1	27290	3.66435	0	0	0	26636	0	0	0	0	26890	0	0	0	0
3300308	BARRA DO PIRAI	1	1	0	89611	1.11593	0	0	0	90460	0	1	1	0	91370	1.09445	0	0	0	92276	0	2	2	0	94335	2.1201	1	1	0	95380	1.04844	0	0	0	96419	0	0	0	0	102487	0	0	0	0	103831	0	1	1	0
3300407	BARRA MANSA	0	1	0	171468	0	0	2	0	172293	0	0	0	0	173003	0	2	0	2	173715	1.15131	0	1	0	175325	0	4	3	0	176152	2.27077	8	8	0	176966	4.52064	1	1	0	176469	0.566672	3	1	5	176902	1.69585	0	1	0
3300456	BELFORD ROXO	4	2	1	442012	0.904953	1	1	0	449995	0.222225	1	1	0	457198	0.218724	0	0	0	464386	0	3	2	1	480695	0.624096	3	3	0	489001	0.613496	0	0	0	497237	0	0	0	0	495694	0	1	0	0	501544	0.199384	0	0	0
3300506	BOM JARDIM	4	4	0	22880	17.4825	5	5	0	23076	21.6675	1	1	0	23276	4.29627	1	1	0	23469	4.26094	3	3	0	23915	12.5444	4	4	0	24147	16.5652	5	3	1	24373	20.5145	0	0	0	26207	0	0	0	0	26554	0	1	1	0
3300605	BOM JESUS DO ITABAPOANA	0	0	0	34096	0	0	0	0	34451	0	0	0	0	34818	0	1	0	1	35189	2.8418	1	1	0	36027	2.7757	1	1	0	36452	2.74333	0	0	1	36872	0	1	1	0	35178	2.84269	0	0	0	35306	0	0	0	0
3300704	CABO FRIO	1	1	0	133342	0.749951	1	0	0	137864	0.725353	0	0	1	142986	0	0	0	0	148091	0	0	1	0	159684	0	0	0	0	165589	0	1	0	1	171449	0.583264	0	0	0	180635	0	0	0	0	186004	0	0	0	0
3300803	CACHOEIRAS DE MACACU	0	0	0	49473	0	0	0	0	50296	0	1	1	0	51108	1.95664	3	2	1	51920	5.77812	1	0	1	53765	1.85995	4	3	1	54705	7.31195	2	2	0	55636	3.59479	1	1	0	56529	1.769	0	0	0	57302	0	0	0	2
3300902	CAMBUCI	1	1	0	14561	6.86766	0	0	0	14595	0	0	0	0	14554	0	0	0	0	14523	0	1	2	0	14439	6.92569	0	0	0	14399	0	1	1	0	14345	6.97107	0	0	0	14772	0	0	0	0	14774	0	1	1	0
3300936	CARAPEBUS	0	0	0	8883	0	1	1	0	9066	11.0302	0	0	0	9555	0	0	0	0	9743	0	0	0	0	10169	0	0	0	0	10388	0	0	0	0	10604	0	0	0	0	11671	0	0	0	0	11935	0	0	0	0
3301009	CAMPOS DOS GOYTACAZES	0	0	0	410220	0	1	1	0	413445	0.24187	0	0	0	416441	0	1	0	1	419427	0.238421	0	0	0	426215	0	1	0	0	429668	0.232738	1	1	0	433093	0.230897	0	0	1	431839	0	1	1	0	434008	0.23041	1	1	0
3300951	COMENDADOR LEVY GASPARIAN	0	0	0	8029	0	0	0	0	8102	0	0	0	0	8185	0	7	5	1	8268	84.6638	0	0	0	8454	0	1	1	0	8554	11.6904	0	0	0	8644	0	0	0	0	8760	0	0	0	0	8830	0	0	0	0
3301108	CANTAGALO	0	0	0	19981	0	0	0	0	20131	0	0	0	0	20270	0	0	0	0	20408	0	1	1	0	20716	4.82719	7	7	0	20875	33.5329	1	0	1	21031	4.75489	2	2	0	20491	9.76038	0	0	0	20548	0	0	0	0
3301157	CARDOSO MOREIRA	0	0	0	12546	0	0	0	0	12546	0	1	1	0	12534	7.9783	0	0	0	12509	0	0	0	0	12465	0	0	0	0	12441	0	0	0	0	12420	0	0	0	0	12502	0	0	0	0	12484	0	0	0	0
3301207	CARMO	3	1	0	15390	19.4932	0	0	0	15457	0	0	0	0	15530	0	1	0	2	15603	6.40902	1	1	0	15778	6.33794	3	3	0	15865	18.9095	1	1	0	15960	6.26566	1	1	0	17784	5.62303	1	1	0	18021	5.54908	0	0	0
3301306	CASIMIRO DE ABREU	0	0	0	22840	0	0	0	0	23524	0	3	3	0	24167	12.4136	1	1	0	24799	4.03242	0	0	0	26243	0	0	0	0	26977	0	0	1	0	27709	0	1	0	1	29811	3.35447	0	0	0	30564	0	0	0	0
3301405	CONCEICAO DE MACABU	1	0	1	18925	5.28402	0	0	0	19164	0	1	1	0	19101	5.23533	0	0	0	19274	0	0	0	0	19676	0	0	0	0	19875	0	0	0	0	20079	0	0	0	0	20505	0	1	1	0	20681	4.83536	0	0	0
3301504	CORDEIRO	2	2	0	18822	10.6259	0	0	0	18993	0	0	0	0	19175	0	0	0	0	19354	0	1	1	0	19767	5.05894	1	1	0	19970	5.00751	0	0	0	20170	0	1	1	0	19797	5.05127	0	0	0	19904	0	0	0	0
3301603	DUAS BARRAS	0	0	0	10370	0	0	0	0	10433	0	0	0	0	10477	0	0	0	0	10524	0	0	0	0	10624	0	0	0	0	10675	0	1	1	0	10727	9.32227	0	0	0	10848	0	0	0	0	10891	0	0	0	0
3301702	DUQUE DE CAXIAS	4	4	0	783517	0.510519	5	3	2	798102	0.626486	7	6	1	808614	0.865679	2	2	0	819096	0.244172	0	0	0	842890	0	2	0	2	855008	0.233916	1	1	0	867029	0.115336	3	2	1	864392	0.347065	0	0	0	872762	0	0	0	0
3301801	ENGENHEIRO PAULO DE FRONTIN	1	1	0	12171	8.21625	1	1	0	12180	8.21018	0	0	0	12201	0	0	0	0	12211	0	0	0	0	12228	0	0	0	0	12236	0	1	1	0	12258	8.15794	1	0	0	13127	7.61789	0	0	0	13217	0	0	1	0
3301850	GUAPIMIRIM	1	1	0	39149	2.55434	4	3	1	40028	9.993	2	2	0	40993	4.87888	0	0	0	41959	0	1	1	0	44141	2.26547	0	0	0	45253	0	0	0	0	46360	0	0	0	0	48688	0	1	0	1	49749	2.01009	1	1	0
3301876	IGUABA GRANDE	0	0	0	15980	0	0	0	0	16681	0	0	0	0	17417	0	0	0	0	18153	0	0	0	0	19823	0	0	0	0	20173	0	0	0	0	21003	0	0	0	0	22199	0	0	0	0	22944	0	0	0	0
3301900	ITABORAI	0	0	0	192651	0	0	0	0	197017	0	0	0	0	201442	0	0	0	0	205857	0	0	0	0	215877	0	2	2	0	220982	0.905051	0	0	0	226040	0	0	0	0	225309	0	1	1	0	228996	0.436689	0	0	0
3302007	ITAGUAI	2	2	0	84229	2.37448	2	3	0	85920	2.32775	9	8	0	87738	10.2578	6	4	2	89546	6.70047	3	3	0	93664	3.20294	1	1	0	95758	1.0443	0	0	0	97834	0	1	1	0	103515	0.966044	2	2	0	105640	1.89322	1	0	1
3302056	ITALVA	0	0	0	12596	0	1	1	0	12592	7.94155	0	0	0	12572	0	0	0	0	12562	0	0	0	0	12532	0	0	0	0	12516	0	0	0	0	12503	0	1	1	0	14496	6.89845	0	0	0	14675	0	0	1	0
3302106	ITAOCARA	0	0	0	23003	0	0	0	0	23012	0	0	0	0	23019	0	0	0	0	23025	0	0	0	0	23053	0	11	10	1	23058	47.7058	0	0	0	23065	0	0	0	0	22522	0	4	4	0	22443	17.8229	0	0	0
3302205	ITAPERUNA	1	1	0	87752	1.13958	2	1	1	88556	2.25846	2	2	0	89403	2.23706	1	1	0	90253	1.108	0	0	0	92181	0	3	3	0	93166	3.22006	4	4	0	94139	4.24904	0	0	0	98347	0	1	2	0	99454	1.00549	1	1	0
3302254	ITATIAIA	1	1	0	25792	3.87717	3	2	1	26561	11.2948	0	0	0	27409	0	0	0	0	28252	0	0	0	0	30168	0	0	0	0	31142	0	0	0	0	32109	0	0	0	0	34595	0	0	0	0	35580	0	0	0	0
3302270	JAPERI	1	1	0	85291	1.17246	4	4	0	86961	4.59976	3	2	1	88668	3.38341	0	0	0	90370	0	0	0	0	94237	0	3	2	1	96211	3.11815	3	3	0	98165	3.05608	1	2	0	100055	0.99945	2	0	2	101687	1.96682	0	1	0
3302304	LAJE DO MURIAE	1	1	0	7956	12.5691	1	1	0	8007	12.4891	0	0	0	8044	0	0	0	0	8088	0	0	0	0	8189	0	4	3	0	8238	48.5555	3	2	0	8287	36.2013	0	0	0	7996	0	1	1	0	8008	12.4875	0	0	0
3302403	MACAE	2	1	0	136146	1.46901	1	0	1	140530	0.711592	1	0	1	144209	0.693438	0	0	0	147940	0	1	1	0	156409	0.639349	0	0	0	160725	0	0	0	0	165006	0	0	0	0	188787	0	1	1	0	194412	0.514372	1	0	1
3302452	MACUCO	1	1	0	4798	20.842	0	0	0	4750	0	0	0	0	4687	0	0	0	0	4619	0	0	0	0	4474	0	1	1	0	4406	22.6963	0	0	0	4331	0	0	0	0	5561	0	0	0	0	5625	0	1	1	0
3302502	MAGE	8	9	0	210861	3.79397	4	3	1	214700	1.86306	2	2	0	218823	0.913981	0	0	0	222930	0	2	2	0	232254	0.861126	13	13	0	236999	5.48526	0	0	0	241708	0	1	0	0	240940	0.415041	2	1	1	244335	0.818548	9	2	9
3302601	MANGARATIBA	1	1	0	25707	3.88999	2	1	1	26369	7.58466	3	2	1	27049	11.091	9	7	0	27727	32.4593	4	4	0	29273	13.6645	0	0	0	30059	0	0	0	0	30833	0	0	0	0	31848	0	0	1	0	32530	0	0	0	0
3302700	MARICA	2	1	0	80241	2.49249	6	6	0	83088	7.22126	2	1	0	86039	2.32453	0	0	0	88978	0	4	5	0	95652	4.18183	4	3	0	99053	4.03824	7	7	0	102421	6.83454	1	0	1	119231	0.838708	3	4	0	123491	2.42933	0	0	0
3302809	MENDES	0	0	0	17398	0	0	0	0	17429	0	9	9	0	17504	51.4168	3	2	1	17570	17.0746	0	0	0	17723	0	3	3	0	17801	16.853	0	0	0	17882	0	0	0	0	17839	0	0	0	0	17873	0	0	0	0
3302858	MESQUITA	2	3	0	168042	1.19018	2	1	0	171436	1.16662	5	4	1	174047	2.87279	3	3	0	176643	1.69834	6	5	1	182544	3.28688	3	3	0	185552	1.6168	0	0	0	188533	0	0	0	0	187949	0	0	0	0	190057	0	1	0	0
3302908	MIGUEL PEREIRA	1	1	0	24435	4.09249	3	1	0	24837	12.0788	0	0	0	25274	0	0	0	0	25705	0	0	0	0	26696	0	0	0	0	27194	0	6	6	0	27691	21.6677	0	0	0	25704	0	0	0	0	25865	0	0	0	0
3303005	MIRACEMA	0	0	0	27282	0	0	0	0	27477	0	0	0	0	27673	0	0	0	0	27861	0	0	0	0	28300	0	0	0	0	28521	0	1	1	0	28740	3.47947	0	0	0	26868	0	0	0	0	26823	0	0	0	0
3303104	NATIVIDADE	0	0	0	15180	0	0	0	0	15230	0	0	0	0	15276	0	0	0	0	15321	0	3	0	0	15428	19.4452	0	0	0	15484	0	0	0	0	15545	0	0	0	0	15392	0	0	0	0	15419	0	0	0	0
3303203	NILOPOLIS	0	0	0	153017	0	0	0	0	152788	0	1	0	1	152362	0.656332	1	0	0	151937	0.658168	1	0	1	150970	0.662383	0	0	0	150473	0	0	0	0	149989	0	0	0	0	159005	0	0	0	0	159409	0	0	0	0
3303302	NITEROI	0	0	0	461203	0	1	0	1	464354	0.215353	3	2	0	466630	0.642908	2	2	0	468897	0.426533	1	1	0	474048	0.210949	3	4	0	476671	0.629365	0	0	0	479270	0	0	0	0	477912	0	1	0	1	479386	0.2086	0	0	0
3303401	NOVA FRIBURGO	1	1	0	174085	0.574432	2	2	0	174752	1.14448	1	1	0	175372	0.570216	0	0	0	175987	0	3	2	0	177387	1.69122	2	2	0	178099	1.12297	2	2	0	178807	1.11852	4	3	0	178310	2.24328	4	3	0	178653	2.23898	3	5	0
3303500	NOVA IGUACU	16	15	0	764879	2.09183	4	6	0	780344	0.512594	6	5	0	792206	0.757379	2	2	0	804044	0.248743	18	20	1	830903	2.16632	17	13	2	844581	2.01283	4	4	0	858151	0.466118	0	0	0	855500	0	3	2	0	865089	0.346785	1	0	0
3303609	PARACAMBI	1	1	0	40902	2.44487	6	5	0	41328	14.518	3	2	1	41724	7.19011	1	1	0	42115	2.37445	4	5	0	43012	9.29973	8	8	0	43467	18.4048	1	2	0	43916	2.27707	1	1	0	44629	2.2407	0	0	0	45019	0	0	0	0
3303708	PARAIBA DO SUL	0	0	0	37802	0	1	0	1	38142	2.62178	2	2	0	38487	5.19656	3	3	0	38824	7.72718	2	2	0	39597	5.05089	4	4	0	39990	10.0025	0	0	0	40381	0	0	0	0	41315	0	0	0	0	41677	0	0	0	0
3303807	PARATI	55	39	0	30205	182.089	76	77	0	30726	247.348	57	56	2	31275	182.254	26	25	1	31822	81.7045	26	25	2	33059	78.6473	13	13	0	33695	38.5814	3	3	0	34319	8.74151	8	4	0	35182	22.7389	10	10	0	35725	27.9916	10	10	0
3303856	PATY DO ALFERES	1	1	0	26112	3.82966	1	1	0	25738	3.88531	0	0	0	26112	0	0	0	0	26484	0	0	0	0	27335	0	0	0	0	27768	0	0	0	0	28200	0	0	0	0	26099	0	0	0	0	26199	0	0	0	0
3303906	PETROPOLIS	0	0	0	290138	0	1	1	0	293075	0.34121	0	0	0	296110	0	1	1	0	299131	0.334302	1	1	0	306001	0.326796	2	2	0	309498	0.646208	1	1	0	313697	0.318779	0	0	0	312766	0	0	0	0	315119	0	0	0	0
3303955	PINHEIRAL	0	0	0	20069	0	0	0	0	20488	0	0	0	0	20957	0	0	0	0	21417	0	1	1	0	22475	4.44939	0	0	0	23012	0	0	0	0	23549	0	0	0	0	22129	0	0	0	0	22382	0	0	0	0
3304003	PIRAI	0	0	0	22446	0	0	0	0	22757	0	1	1	0	23057	4.33708	5	4	0	23351	21.4124	0	0	0	24022	0	0	0	0	24362	0	0	0	0	24704	0	1	0	1	25762	3.88169	0	0	0	26114	0	1	1	0
3304102	PORCIUNCULA	0	0	0	16111	0	0	0	0	16247	0	0	0	0	16381	0	0	0	0	16519	0	0	0	0	16825	0	4	2	2	16980	23.5571	0	0	0	17132	0	0	0	0	18227	0	1	1	0	18443	5.42211	0	0	0
3304110	PORTO REAL	0	0	0	12628	0	0	0	0	13011	0	0	0	0	13434	0	0	0	0	13863	0	0	0	0	14820	0	0	0	0	15310	0	0	0	0	15797	0	0	0	0	15879	0	0	0	0	16248	0	0	0	0
3304128	QUATIS	0	0	0	10937	0	0	0	0	11142	0	0	0	0	11337	0	0	0	0	11524	0	0	0	0	11960	0	0	0	0	12181	0	0	0	0	12398	0	0	0	0	12923	0	0	0	0	13141	0	0	0	0
3304144	QUEIMADOS	0	0	0	124496	0	0	0	0	126868	0	1	0	1	129131	0.774407	2	2	0	131388	1.52221	1	1	0	136509	0.732552	1	1	0	139120	0.718804	2	2	0	141708	1.41135	1	1	0	137870	0.725321	0	0	0	139375	0	0	0	0
3304151	QUISSAMA	0	0	0	14062	0	0	0	0	14347	0	0	0	0	14660	0	1	0	1	14977	6.6769	0	0	0	15683	0	0	0	0	16046	0	0	0	0	16402	0	0	0	0	19315	0	0	0	0	19873	0	0	0	0
3304201	RESENDE	1	1	0	106994	0.934632	0	0	0	108870	0	0	0	0	110875	0	0	0	0	112876	0	0	0	0	117416	0	0	1	0	119728	0	1	1	0	122017	0.819558	0	0	0	127763	0	0	0	0	130035	0	0	0	0
3304300	RIO BONITO	2	0	0	50142	3.98867	3	1	0	50645	5.92359	1	1	0	51085	1.95752	0	0	0	51529	0	3	3	0	52528	5.71124	0	0	0	53036	0	2	1	0	53542	3.73539	3	4	0	54596	5.49491	1	2	0	55059	1.81623	0	1	0
3304409	RIO CLARO	0	0	0	16547	0	2	1	0	16763	11.931	0	0	0	17019	0	0	0	0	17267	0	0	0	0	17835	0	1	1	0	18123	5.51785	0	0	0	18408	0	0	0	0	18181	0	0	0	0	18361	0	0	0	0
3304508	RIO DAS FLORES	0	0	0	7756	0	0	0	0	7872	0	0	0	0	7988	0	0	0	0	8099	0	2	2	0	8360	23.9234	0	0	0	8494	0	0	0	0	8630	0	0	0	0	8686	0	0	0	0	8772	0	0	0	0
3304524	RIO DAS OSTRAS	1	1	0	39046	2.56108	0	0	0	40249	0	0	0	0	42025	0	1	0	1	43794	2.28342	0	0	0	47816	0	0	0	0	49870	0	0	0	0	51906	0	0	0	0	91085	0	0	0	0	96620	0	0	0	0
3304557	RIO DE JANEIRO	31	27	3	5897487	0.525648	74	68	6	5937251	1.24637	48	44	5	5974082	0.803471	84	71	13	6010814	1.39748	154	141	13	6094182	2.527	72	64	9	6136656	1.17328	42	35	5	6178762	0.679748	18	9	7	6161047	0.292158	33	28	6	6186713	0.533401	25	23	1
3304607	SANTA MARIA MADALENA	2	2	0	10272	19.4704	6	5	1	10399	57.6979	1	2	0	10362	9.65065	0	0	0	10321	0	6	6	0	10240	58.5938	0	0	0	10200	0	0	0	0	10152	0	0	1	0	10756	0	0	0	0	10775	0	5	5	0
3304706	SANTO ANTONIO DE PADUA	0	0	0	39357	0	0	0	0	39830	0	0	0	0	40362	0	0	0	0	40882	0	1	1	0	42076	2.37665	1	1	0	42686	2.34269	4	4	0	43288	9.24044	0	0	0	42093	0	0	0	0	42409	0	0	1	0
3304755	SAO FRANCISCO DE ITABAPOANA	0	0	0	41987	0	0	0	0	42783	0	0	0	0	43542	0	0	0	0	44301	0	0	0	0	46023	0	0	0	0	46900	0	0	0	0	47770	0	0	0	0	47247	0	0	0	0	47831	0	0	0	0
3304805	SAO FIDELIS	0	0	0	37043	0	0	0	0	37254	0	0	0	0	37471	0	0	0	0	37687	0	9	11	0	38172	23.5775	33	30	2	38422	85.8883	5	6	0	38668	12.9306	2	2	0	39057	5.12072	4	4	0	39253	10.1903	10	14	0
3304904	SAO GONCALO	1	0	0	903331	0.110701	0	0	0	914536	0	2	1	1	925400	0.216123	1	1	0	936239	0.10681	1	1	0	960842	0.104075	0	0	0	973372	0	2	1	0	985799	0.202881	1	0	0	982832	0.101747	0	0	1	991377	0	0	0	0
3305000	SAO JOAO DA BARRA	0	0	0	27669	0	0	0	0	27996	0	0	0	0	28141	0	0	0	0	28283	0	0	0	0	28611	0	0	0	0	28776	0	0	0	0	28944	0	0	0	0	30348	0	0	0	0	30606	0	0	0	0
3305109	SAO JOAO DE MERITI	0	0	0	452110	0	0	0	0	454467	0	0	0	0	456774	0	2	2	0	459084	0.43565	0	0	0	464328	0	3	3	0	466995	0.642405	0	0	0	469637	0	0	0	0	468309	0	0	0	0	469831	0	0	0	0
3305133	SAO JOSE DE UBA	0	0	0	6475	0	0	0	0	6507	0	0	0	0	6550	0	0	0	0	6591	0	0	0	0	6688	0	0	0	0	6738	0	0	0	0	6788	0	0	0	0	7220	0	0	0	0	7297	0	0	0	0
3305158	SAO JOSE DO VALE DO RIO PRETO	11	4	0	19760	55.668	10	5	0	20078	49.8058	7	6	1	20453	34.2248	2	2	0	20821	9.60569	1	1	0	21660	4.61681	1	1	0	22087	4.52755	3	4	0	21788	13.769	0	0	0	20412	0	0	0	0	20571	0	1	1	0
3305208	SAO PEDRO DA ALDEIA	0	0	0	65474	0	0	0	0	67496	0	0	0	0	69475	0	0	0	0	71453	0	0	0	0	75934	0	1	1	0	78715	1.27041	0	0	0	81002	0	0	0	0	82951	0	0	0	0	84864	0	0	0	0
3305307	SAO SEBASTIAO DO ALTO	3	3	0	8463	35.4484	4	2	2	8518	46.9594	0	0	0	8570	0	1	1	0	8627	11.5915	9	8	1	8744	102.928	7	8	0	8806	79.4913	0	0	0	8871	0	1	0	1	8998	11.1136	0	0	0	9054	0	1	1	0
3305406	SAPUCAIA	0	0	0	17357	0	1	0	1	17520	5.70776	2	2	0	17689	11.3065	5	5	0	17855	28.0034	0	0	0	18242	0	2	2	0	18434	10.8495	2	1	1	18630	10.7354	0	0	0	17352	0	0	0	0	17355	0	0	0	0
3305505	SAQUAREMA	4	2	0	54256	7.37246	14	14	0	55529	25.2121	7	7	0	56950	12.2915	9	6	0	58369	15.4191	10	8	0	61592	16.2359	3	3	0	63228	4.74473	4	4	0	64860	6.16713	1	0	0	67853	1.47377	3	2	1	69367	4.32482	8	7	2
3305554	SEROPEDICA	1	1	0	66905	1.49466	5	4	1	68542	7.2948	18	18	0	70065	25.6904	1	1	0	71586	1.39692	9	6	2	75032	11.9949	2	2	0	76789	2.60454	1	1	0	78530	1.2734	0	0	0	77618	0	2	2	0	78817	2.53752	1	0	1
3305604	SILVA JARDIM	0	0	0	21619	0	0	0	0	21920	0	0	0	0	22228	0	0	0	0	22533	0	0	0	0	23221	0	0	0	0	23576	0	0	0	0	23919	0	0	0	0	22158	0	0	0	0	22224	0	0	0	0
3305703	SUMIDOURO	0	0	0	14314	0	1	1	0	14428	6.93097	0	0	0	14543	0	1	1	0	14665	6.81896	0	0	0	14930	0	0	0	0	15064	0	2	1	1	15194	13.1631	0	0	0	15219	0	0	0	0	15317	0	0	0	0
3305752	TANGUA	2	0	2	26665	7.50047	0	0	0	27208	0	1	1	0	27741	3.60477	0	0	0	28273	0	0	0	0	29479	0	0	0	0	30098	0	0	0	0	30707	0	0	0	0	30139	0	0	0	0	30530	0	0	0	0
3305802	TERESOPOLIS	0	0	0	140144	0	1	1	0	141738	0.705527	1	1	0	143435	0.69718	1	0	1	145123	0.689071	3	3	0	148966	2.01388	1	1	0	150920	0.662603	0	0	0	152858	0	0	0	0	159968	0	5	4	1	162070	3.08509	2	0	0
3305901	TRAJANO DE MORAIS	5	5	0	9954	50.2311	7	6	0	9909	70.6428	6	6	0	9852	60.9013	0	0	0	9792	0	7	7	0	9662	72.4488	3	3	0	9595	31.2663	1	1	0	9524	10.4998	3	2	0	9934	30.1993	2	3	0	9912	20.1776	8	10	0
3306008	TRES RIOS	1	1	0	72698	1.37555	0	0	0	73242	0	2	1	1	73830	2.70893	5	5	0	74413	6.71926	5	5	0	75744	6.60118	0	0	0	76419	0	0	0	0	77096	0	1	1	0	75754	1.32006	0	0	0	76070	0	1	2	0
3306107	VALENCA	0	0	0	66965	0	0	0	0	67464	0	2	1	1	68000	2.94118	0	0	0	68541	0	5	5	0	69758	7.16764	0	0	0	70377	0	0	0	0	70986	0	0	0	0	74993	0	1	1	0	75817	1.31897	1	1	0
3306156	VARRE-SAI	0	1	0	7941	0	0	2	0	8009	0	0	7	0	8079	0	1	1	0	8148	12.273	0	1	0	8310	0	0	1	0	8390	0	0	0	0	8476	0	0	0	0	8766	0	0	0	0	8851	0	0	1	0
3306206	VASSOURAS	4	0	0	31739	12.6028	3	0	0	32040	9.3633	7	0	0	32315	21.6618	1	0	0	32588	3.06861	1	0	0	33207	3.01141	1	0	0	33522	2.98312	0	0	0	33833	0	0	0	0	34024	0	0	0	0	34256	0	0	0	0
3306305	VOLTA REDONDA	2	1	0	244715	0.817277	0	0	0	246642	0	0	0	0	248765	0	0	0	0	250884	0	0	0	0	255697	0	2	2	0	258145	0.774758	0	0	0	260570	0	0	0	0	259811	0	0	0	0	261404	0	0	0	0
	VALOR TOTAL DO ESTADO	226	178	10	14558561	1.55235	319	286	23	14724479	2.16646	264	243	21	14879144	1.7743	228	191	29	15033317	1.51663	342	319	28	15383422	2.22317	298	274	22	15561720	1.91496	137	124	12	15738536	0.870475	78	51	17	15872362	0.49142	105	91	22	16010386	0.655824	99	98	17
LEGENDA						1.22265
LTA - LEISHMANIOSE TEGUMENTAR AMERICA
LC - LEISMANIOSE CUTÂNEA
LM - LEISMAIOSE MUCOSA
POP - POPULAÇÃO
TI - TAXA DE INCIDÊNCIA
GEOCOD - CÓDIGO GEOGRÁFICO
MUN_RJ - MUNICÍPIO DO RIO DE JANEIRO
[truncated: 7 more columns]

## Sheet: Plan3
MUNICIPIO	LC2001	LC2002	LC2003	LC2004	LC2005	LC2006	LC2007	LC2008	LC2009	LC2010	LC2011
330010 Angra dos Reis	29	43	26	27	15	27	6	10	7	1	2
3300159 Aperibe	0	0	0	0	0	0	0	0	0	0	0
3300209 Araruama	0	0	2	0	0	0	1	0	1	0	3
3300225Areal	0	0	1	0	0	3	0	0	0	1	0
330023 Armação dos Búzios	1	0	0	0	0	0	0	0	0	0	0
330025 Arraial do Cabo	0	0	0	0	1	0	0	0	0	0	0
330030 Barra do Piraí	1	0	1	0	2	1	0	0	0	1	0
330040 Barra Mansa	1	2	0	0	1	3	8	1	1	1	1
330045 Belford Roxo	2	1	1	0	2	3	0	0	0	0	0
330050 Bom Jardim	4	5	1	1	3	4	3	0	0	1	0
330060 Bom Jesus do Itabapoana	0	0	0	0	1	1	0	1	0	0	0
330070 Cabo Frio	1	0	0	0	1	0	0	0	0	0	0
330080 Cachoeiras de Macacu	0	0	1	2	0	3	2	1	0	0	1
330090 Cambuci	1	0	0	0	2	0	1	0	0	1	1
330093 Carapebus	0	1	0	0	0	0	0	0	0	0	0
330100 Campos dos Goytacazes	0	1	0	0	0	0	1	0	1	1	1
330095 Comendador Levy Gasparian	0	0	0	5	0	1	0	0	0	0	0
3301108 Cantagalo	0	0	0	0	1	7	0	2	0	0	0
330115 Cardoso Moreira	0	0	1	0	0	0	0	0	0	0	0
330120 Carmo	1	0	0	0	1	3	1	1	1	0	0
330130 Casimiro de Abreu	0	0	3	1	0	0	1	0	0	0	1
330140 Conceição de Macabu	0	0	1	0	0	0	0	0	1	0	0
330150 Cordeiro	2	0	0	0	1	1	0	1	0	0	0
330160 Duas Barras	0	0	0	0	0	0	1	0	0	0	0
330170 Duque de Caxias	4	3	6	2	0	0	1	2	0	0	0
330180 Engenheiro Paulo de Frontin	1	1	0	0	0	0	1	0	0	1	2
330185 Guapimirim	1	3	2	0	1	0	0	0	0	1	1
3301876 Iguaba Grande	0	0	0	0	0	0	0	0	0	0	0
330190 Itaboraí	0	0	0	0	0	2	0	0	1	0	1
330200 Itaguaí	2	3	8	4	3	1	0	1	2	0	1
330205 Italva	0	1	0	0	0	0	0	1	0	1	0
330210 Itaocara	0	0	0	0	0	10	0	0	4	0	0
330220 Itaperuna	1	1	2	1	0	3	4	0	2	1	0
330225 Itatiaia	1	2	0	0	0	0	0	0	0	0	0
330227 Japeri	1	4	2	0	0	2	3	2	0	1	0
330230 Laje do Muriaé	1	1	0	0	0	3	2	0	1	0	0
330240 Macaé	1	0	0	0	1	0	0	0	1	0	1
330245 Macuco	1	0	0	0	0	1	0	0	0	1	1
330250 Magé	9	3	2	0	2	13	0	0	1	2	2
330260 Mangaratiba	1	1	2	7	4	0	0	0	1	0	0
330270 Maricá	1	6	1	0	5	3	7	0	4	0	0
330280 Mendes	0	0	9	2	0	3	0	0	0	0	1
330285 Mesquita	3	1	4	3	5	3	0	0	0	0	0
330290 Miguel Pereira	1	1	0	0	0	0	6	0	0	0	0
330300 Miracema	0	0	0	0	0	0	1	0	0	0	0
330310 Natividade	0	0	0	0	0	0	0	0	0	0	3
330320 Nilópolis	0	0	0	0	0	0	0	0	0	0	0
330330 Niterói	0	0	2	2	1	4	0	0	0	0	0
330340 Nova Friburgo	1	2	1	0	2	2	2	3	3	5	0
330350 Nova Iguaçu	15	6	5	2	20	13	4	0	2	0	0
330360 Paracambi	1	5	2	1	5	8	2	1	0	0	0
330370 Paraíba do Sul	0	0	2	3	2	4	0	0	0	0	2
330380 Parati	39	77	56	25	25	13	3	4	10	10	1
330385 Paty do Alferes	1	1	0	0	0	0	0	0	0	0	0
330390 Petrópolis	0	1	0	1	1	2	1	0	0	0	0
330395 Pinheiral	0	0	0	0	1	0	0	0	0	0	0
330400 Piraí	0	0	1	4	0	0	0	0	0	1	0
330410 Porciúncula	0	0	0	0	0	2	0	0	1	0	1
3304110 Porto Real	0	0	0	0	0	0	0	0	0	0	0
3304128 Quatis	0	0	0	0	0	0	0	0	0	0	0
330414 Queimados	0	0	0	2	1	1	2	1	0	0	0
330415 Quissamã	0	0	0	0	0	0	0	0	0	0	0
330420 Resende	1	0	0	0	0	1	1	0	0	0	6
330430 Rio Bonito	0	1	1	0	3	0	1	4	2	1	1
330440 Rio Claro	0	1	0	0	0	1	0	0	0	0	1
330450 Rio das Flores	0	0	0	0	2	0	0	0	0	0	0
330452 Rio das Ostras	1	0	0	0	0	0	0	0	0	0	0
330455 Rio de Janeiro	27	68	44	71	141	64	35	9	28	23	14
330460 Santa Maria Madalena	2	5	2	0	6	0	0	1	0	5	0
330470 Santo Antônio de Pádua	0	0	0	0	1	1	4	0	0	1	0
3304755 São Francisco de Itabapoana	0	0	0	0	0	0	0	0	0	0	0
330480 São Fidélis	0	0	0	0	11	30	6	2	4	14	6
330490 São Gonçalo	0	0	1	1	1	0	1	0	0	0	0
3305000 São João da Barra	0	0	0	0	0	0	0	0	0	0	0
330510 São João de Meriti	0	0	0	2	0	3	0	0	0	0	1
3305133 São José de Ubá	0	0	0	0	0	0	0	0	0	0	0
330515 São José do Vale do Rio Preto	4	5	6	2	1	1	4	0	0	1	0
330520 São Pedro da Aldeia	0	0	0	0	0	1	0	0	0	0	0
330530 São Sebastião do Alto	3	2	0	1	8	8	0	0	0	1	0
330540 Sapucaia	0	0	2	5	0	2	1	0	0	0	1
330550 Saquarema	2	14	7	6	8	3	4	0	2	7	1
330555 Seropédica	1	4	18	1	6	2	1	0	2	0	0
3305604 Silva Jardim	0	0	0	0	0	0	0	0	0	0	0
330570 Sumidouro	0	1	0	1	0	0	1	0	0	0	0
330575 Tanguá	0	0	1	0	0	0	0	0	0	0	0
330580 Teresópolis	0	1	1	0	3	1	0	0	4	0	3
330590 Trajano de Morais	5	6	6	0	7	3	1	2	3	10	5
330600 Três Rios	1	0	1	5	5	0	0	1	0	2	3
330610 Valença	0	0	1	0	5	0	0	0	1	1	1
330620 Vassouras	1	2	7	1	1	1	0	0	0	1	0
330615 Varre-Sai	0	0	0	0	0	0	0	0	0	0	1
330630 Volta Redonda	1	0	0	0	0	2	0	0	0	0	1

## Sheet: Plan2
MUNICIPIO	LM2001	LM2002	LM2003	LM2004	LM2005	LM2006	LM2007	LM2008	LM2009	LM2010	LM2011
330010 Angra dos Reis	3	2	1	1	3	0	0	1	3	0	0
3300159 Aperibe	0	0	0	0	0	0	0	0	0	0	0
3300209 Araruama	0	0	0	0	2	2	0	3	0	0	0
3300225Areal	0	0	0	0	0	0	0	0	0	0	0
330023 Armação dos Búzios	0	0	0	0	0	0	0	0	0	0	0
330025 Arraial do Cabo	0	0	0	0	0	0	1	0	0	0	0
330030 Barra do Piraí	0	0	0	0	0	0	0	0	0	0	0
330040 Barra Mansa	0	0	0	2	0	0	0	0	5	0	0
330045 Belford Roxo	1	0	0	0	1	0	0	0	0	0	0
330050 Bom Jardim	0	0	0	0	0	0	1	0	0	0	0
330060 Bom Jesus do Itabapoana	0	0	0	1	0	0	1	0	0	0	0
330070 Cabo Frio	0	0	1	0	0	0	1	0	0	0	0
330080 Cachoeiras de Macacu	0	0	0	1	1	1	0	0	0	2	0
330090 Cambuci	0	0	0	0	0	0	0	0	0	0	0
330093 Carapebus	0	0	0	0	0	0	0	0	0	0	0
330100 Campos dos Goytacazes	0	0	0	1	0	0	0	1	0	0	0
330095 Comendador Levy Gasparian	0	0	0	1	0	0	0	0	0	0	0
3301108 Cantagalo	0	0	0	0	0	0	1	0	0	0	0
330115 Cardoso Moreira	0	0	0	0	0	0	0	0	0	0	0
330120 Carmo	0	0	0	2	0	0	0	0	0	0	3
330130 Casimiro de Abreu	0	0	0	0	0	0	0	1	0	0	0
330140 Conceição de Macabu	1	0	0	0	0	0	0	0	0	0	0
330150 Cordeiro	0	0	0	0	0	0	0	0	0	0	0
330160 Duas Barras	0	0	0	0	0	0	0	0	0	0	0
330170 Duque de Caxias	0	2	1	0	0	2	0	1	0	0	1
330180 Engenheiro Paulo de Frontin	0	0	0	0	0	0	0	0	0	0	0
330185 Guapimirim	0	1	0	0	0	0	0	0	1	0	0
3301876 Iguaba Grande	0	0	0	0	0	0	0	0	0	0	0
330190 Itaboraí	0	0	0	0	0	0	0	0	0	0	0
330200 Itaguaí	0	0	0	2	0	0	0	0	0	1	1
330205 Italva	0	0	0	0	0	0	0	0	0	0	0
330210 Itaocara	0	0	0	0	0	1	0	0	0	0	0
330220 Itaperuna	0	1	0	0	0	0	0	0	0	0	0
330225 Itatiaia	0	1	0	0	0	0	0	0	0	0	0
330227 Japeri	0	0	1	0	0	1	0	0	2	0	0
330230 Laje do Muriaé	0	0	0	0	0	0	0	0	0	0	0
330240 Macaé	0	1	1	0	0	0	0	0	0	1	0
330245 Macuco	0	0	0	0	0	0	0	0	0	0	0
330250 Magé	0	1	0	0	0	0	0	0	1	9	0
330260 Mangaratiba	0	1	1	0	0	0	0	0	0	0	0
330270 Maricá	0	0	0	0	0	0	0	1	0	0	0
330280 Mendes	0	0	0	1	0	0	0	0	0	0	0
330285 Mesquita	0	0	1	0	1	0	0	0	0	0	1
330290 Miguel Pereira	0	0	0	0	0	0	0	0	0	0	1
330300 Miracema	0	0	0	0	0	0	0	0	0	0	0
330310 Natividade	0	0	0	0	0	0	0	0	0	0	0
330320 Nilópolis	0	0	1	0	1	0	0	0	0	0	0
330330 Niterói	0	1	0	0	0	0	0	0	1	0	1
330340 Nova Friburgo	0	0	0	0	0	0	0	0	0	0	1
330350 Nova Iguaçu	0	0	0	0	1	2	0	0	0	0	2
330360 Paracambi	0	0	1	0	0	0	0	0	0	0	0
330370 Paraíba do Sul	0	1	0	0	0	0	0	0	0	0	0
330380 Parati	0	0	2	1	2	0	0	0	0	0	0
330385 Paty do Alferes	0	0	0	0	0	0	0	0	0	0	0
330390 Petrópolis	0	0	0	0	0	0	0	0	0	0	0
330395 Pinheiral	0	0	0	0	0	0	0	0	0	0	0
330400 Piraí	0	0	0	0	0	0	0	1	0	0	0
330410 Porciúncula	0	0	0	0	0	2	0	0	0	0	0
3304110 Porto Real	0	0	0	0	0	0	0	0	0	0	0
3304128 Quatis	0	0	0	0	0	0	0	0	0	0	0
330414 Queimados	0	0	1	0	0	0	0	0	0	0	0
330415 Quissamã	0	0	0	1	0	0	0	0	0	0	0
330420 Resende	0	0	0	0	0	0	0	0	0	0	0
330430 Rio Bonito	0	0	0	0	0	0	0	0	0	0	0
330440 Rio Claro	0	0	0	0	0	0	0	0	0	0	0
330450 Rio das Flores	0	0	0	0	0	0	0	0	0	0	0
330452 Rio das Ostras	0	0	0	1	0	0	0	0	0	0	0
330455 Rio de Janeiro	3	6	5	13	13	9	5	7	6	1	7
330460 Santa Maria Madalena	0	1	0	0	0	0	0	0	0	0	0
330470 Santo Antônio de Pádua	0	0	0	0	0	0	0	0	0	0	0
3304755 São Francisco de Itabapoana	0	0	0	0	0	0	0	0	0	0	0
330480 São Fidélis	0	0	0	0	0	2	0	0	0	0	0
330490 São Gonçalo	0	0	1	0	0	0	0	0	1	0	0
3305000 São João da Barra	0	0	0	0	0	0	0	0	0	0	0
330510 São João de Meriti	0	0	0	0	0	0	0	0	0	0	0
3305133 São José de Ubá	0	0	0	0	0	0	0	0	0	0	0
330515 São José do Vale do Rio Preto	0	0	1	0	0	0	0	0	0	0	0
330520 São Pedro da Aldeia	0	0	0	0	0	0	0	0	0	0	0
330530 São Sebastião do Alto	0	2	0	0	1	0	0	1	0	0	0
330540 Sapucaia	0	1	0	0	0	0	1	0	0	0	0
330550 Saquarema	0	0	0	0	0	0	0	0	1	2	0
330555 Seropédica	0	1	0	0	2	0	0	0	0	1	0
3305604 Silva Jardim	0	0	0	0	0	0	0	0	0	0	0
330570 Sumidouro	0	0	0	0	0	0	1	0	0	0	0
330575 Tanguá	2	0	0	0	0	0	0	0	0	0	0
330580 Teresópolis	0	0	0	1	0	0	0	0	1	0	0
330590 Trajano de Morais	0	0	0	0	0	0	0	0	0	0	1
330600 Três Rios	0	0	1	0	0	0	0	0	0	0	0
330610 Valença	0	0	1	0	0	0	0	0	0	0	0
330620 Vassouras	0	0	0	0	0	0	0	0	0	0	0
330615 Varre-Sai	0	0	0	0	0	0	0	0	0	0	0
330630 Volta Redonda	0	0	0	0	0	0	0	0	0	0	0

## Sheet: Plan4
GEOCOD	MUN_RJ	LTA2001	LC2001	LM2001	LTA2002	LC2002	LM2002	LTA2003	LC2003	LM2003	LTA2004	LC2004	LM2004	LTA2005	LC2005	LM2005	POP2005	TI2005	LTA2006	LC2006	LM2006	POP2006	TI2006	LTA2007	LC2007	LM2007	POP2007	TI2007	LTA2008	LC2008	LM2008	POP2008	TI2008	LTA2009	LC2009	LM2009	POP2009	TI2009	LTA2010	LC2010	LM2010	POP2010	TI2010	LTA2011	LC2011	LM2011	POP2011	TI2011
3300100	ANGRA DOS REIS	34	29	3	46	43	2	27	26	1	28	27	1	18	15	3	140342	12.8258	27	27	0	144136	18.7323	6	6	0	147893	4.05699	14	10	1	164191	8.52665	9	7	3	168666	5.33599	0	1	0	169511	0	2	2	0	173370	1.1536
3300159	APERIBE	0	0	0	0	0	0	0	0	0	0	0	0	0	0	0	9088	0	0	0	0	9278	0	0	0	0	9467	0	0	0	0	9420	0	0	0	0	9554	0	0	0	0	10213	0	0	0	0	10382	0
3300209	ARARUAMA	0	0	0	0	0	0	2	2	0	0	0	0	2	0	2	97702	2.04704	1	0	2	100380	0.996214	1	1	0	103030	0.970591	2	0	3	107285	1.86419	1	1	0	109704	0.911544	1	0	0	112008	0.892793	4	3	0	114250	3.50109
3300225	AREAL	0	0	0	0	0	0	1	1	0	0	0	0	0	0	0	10956	0	3	3	0	11148	26.9107	0	0	0	11335	0	0	0	0	11797	0	0	0	0	11982	0	1	1	0	11423	8.75427	0	0	0	11540	0
3300233	ARMACAO DOS BUZIOS	1	1	0	0	0	0	0	0	0	0	0	0	0	0	0	23013	0	0	0	0	23874	0	0	0	0	24730	0	0	0	0	27701	0	0	0	0	28652	0	0	0	0	27560	0	0	0	0	28279	0
3300258	ARRAIAL DO CABO	0	0	0	0	0	0	0	0	0	0	0	0	0	1	0	26392	0	0	0	0	26842	0	1	0	1	27290	3.66435	0	0	0	26636	0	0	0	0	26890	0	0	0	0	27715	0	0	0	0	28010	0
3300308	BARRA DO PIRAI	1	1	0	0	0	0	1	1	0	0	0	0	2	2	0	94335	2.1201	1	1	0	95380	1.04844	0	0	0	96419	0	0	0	0	102487	0	0	0	0	103831	0	1	1	0	94778	1.0551	0	0	0	95260	0
3300407	BARRA MANSA	0	1	0	0	2	0	0	0	0	2	0	2	0	1	0	175325	0	4	3	0	176152	2.27077	8	8	0	176966	4.52064	1	1	0	176469	0.566672	3	1	5	176902	1.69585	0	1	0	177813	0	1	1	0	178355	0.56068
3300456	BELFORD ROXO	4	2	1	1	1	0	1	1	0	0	0	0	3	2	1	480695	0.624096	3	3	0	489001	0.613496	0	0	0	497237	0	0	0	0	495694	0	1	0	0	501544	0.199384	0	0	0	469332	0	0	0	0	472008	0
3300506	BOM JARDIM	4	4	0	5	5	0	1	1	0	1	1	0	3	3	0	23915	12.5444	4	4	0	24147	16.5652	5	3	1	24373	20.5145	0	0	0	26207	0	0	0	0	26554	0	1	1	0	25333	3.94742	0	0	0	25539	0
3300605	BOM JESUS DO ITABAPOANA	0	0	0	0	0	0	0	0	0	1	0	1	1	1	0	36027	2.7757	1	1	0	36452	2.74333	0	0	1	36872	0	1	1	0	35178	2.84269	0	0	0	35306	0	0	0	0	35411	0	0	0	0	35546	0
3300704	CABO FRIO	1	1	0	1	0	0	0	0	1	0	0	0	0	1	0	159684	0	0	0	0	165589	0	1	0	1	171449	0.583264	0	0	0	180635	0	0	0	0	186004	0	0	0	0	186227	0	0	0	0	190787	0
3300803	CACHOEIRAS DE MACACU	0	0	0	0	0	0	1	1	0	3	2	1	1	0	1	53765	1.85995	4	3	1	54705	7.31195	2	2	0	55636	3.59479	1	1	0	56529	1.769	0	0	0	57302	0	0	0	2	54273	0	1	1	0	54713	1.82772
3300902	CAMBUCI	1	1	0	0	0	0	0	0	0	0	0	0	1	2	0	14439	6.92569	0	0	0	14399	0	1	1	0	14345	6.97107	0	0	0	14772	0	0	0	0	14774	0	1	1	0	14827	6.74445	1	1	0	14840	6.73854
3300936	CARAPEBUS	0	0	0	1	1	0	0	0	0	0	0	0	0	0	0	10169	0	0	0	0	10388	0	0	0	0	10604	0	0	0	0	11671	0	0	0	0	11935	0	0	0	0	13359	0	0	0	0	13697	0
3301009	CAMPOS DOS GOYTACAZES	0	0	0	1	1	0	0	0	0	1	0	1	0	0	0	426215	0	1	0	0	429668	0.232738	1	1	0	433093	0.230897	0	0	1	431839	0	1	1	0	434008	0.23041	1	1	0	463731	0.215642	0	1	0	468087	0
3300951	COMENDADOR LEVY GASPARIAN	0	0	0	0	0	0	0	0	0	7	5	1	0	0	0	8454	0	1	1	0	8554	11.6904	0	0	0	8644	0	0	0	0	8760	0	0	0	0	8830	0	0	0	0	8180	0	0	0	0	8200	0
3301108	CANTAGALO	0	0	0	0	0	0	0	0	0	0	0	0	1	1	0	20716	4.82719	7	7	0	20875	33.5329	1	0	1	21031	4.75489	2	2	0	20491	9.76038	0	0	0	20548	0	0	0	0	19830	0	0	0	0	19830	0
3301157	CARDOSO MOREIRA	0	0	0	0	0	0	1	1	0	0	0	0	0	0	0	12465	0	0	0	0	12441	0	0	0	0	12420	0	0	0	0	12502	0	0	0	0	12484	0	0	0	0	12600	0	0	0	0	12601	0
3301207	CARMO	3	1	0	0	0	0	0	0	0	1	0	2	1	1	0	15778	6.33794	3	3	0	15865	18.9095	1	1	0	15960	6.26566	1	1	0	17784	5.62303	1	1	0	18021	5.54908	0	0	0	17434	0	0	0	3	17599	0
3301306	CASIMIRO DE ABREU	0	0	0	0	0	0	3	3	0	1	1	0	0	0	0	26243	0	0	0	0	26977	0	0	1	0	27709	0	1	0	1	29811	3.35447	0	0	0	30564	0	0	0	0	35347	0	1	1	0	36360	2.75028
3301405	CONCEICAO DE MACABU	1	0	1	0	0	0	1	1	0	0	0	0	0	0	0	19676	0	0	0	0	19875	0	0	0	0	20079	0	0	0	0	20505	0	1	1	0	20681	4.83536	0	0	0	21211	0	0	0	0	21416	0
3301504	CORDEIRO	2	2	0	0	0	0	0	0	0	0	0	0	1	1	0	19767	5.05894	1	1	0	19970	5.00751	0	0	0	20170	0	1	1	0	19797	5.05127	0	0	0	19904	0	0	0	0	20430	0	0	0	0	20571	0
3301603	DUAS BARRAS	0	0	0	0	0	0	0	0	0	0	0	0	0	0	0	10624	0	0	0	0	10675	0	1	1	0	10727	9.32227	0	0	0	10848	0	0	0	0	10891	0	0	0	0	10930	0	0	0	0	10976	0
3301702	DUQUE DE CAXIAS	4	4	0	5	3	2	7	6	1	2	2	0	0	0	0	842890	0	2	0	2	855008	0.233916	1	1	0	867029	0.115336	3	2	1	864392	0.347065	0	0	0	872762	0	0	0	0	855048	0	1	0	1	861158	0.116123
3301801	ENGENHEIRO PAULO DE FRONTIN	1	1	0	1	1	0	0	0	0	0	0	0	0	0	0	12228	0	0	0	0	12236	0	1	1	0	12258	8.15794	1	0	0	13127	7.61789	0	0	0	13217	0	0	1	0	13237	0	1	2	0	13324	7.50525
3301850	GUAPIMIRIM	1	1	0	4	3	1	2	2	0	0	0	0	1	1	0	44141	2.26547	0	0	0	45253	0	0	0	0	46360	0	0	0	0	48688	0	1	0	1	49749	2.01009	1	1	0	51483	1.94239	1	1	0	52522	1.90396
3301876	IGUABA GRANDE	0	0	0	0	0	0	0	0	0	0	0	0	0	0	0	19823	0	0	0	0	20173	0	0	0	0	21003	0	0	0	0	22199	0	0	0	0	22944	0	0	0	0	22851	0	0	0	0	23475	0
3301900	ITABORAI	0	0	0	0	0	0	0	0	0	0	0	0	0	0	0	215877	0	2	2	0	220982	0.905051	0	0	0	226040	0	0	0	0	225309	0	1	1	0	228996	0.436689	0	0	0	218008	0	1	1	0	220352	0.453819
3302007	ITAGUAI	2	2	0	2	3	0	9	8	0	6	4	2	3	3	0	93664	3.20294	1	1	0	95758	1.0443	0	0	0	97834	0	1	1	0	103515	0.966044	2	2	0	105640	1.89322	1	0	1	109091	0.916666	2	1	1	111171	1.79903
3302056	ITALVA	0	0	0	1	1	0	0	0	0	0	0	0	0	0	0	12532	0	0	0	0	12516	0	0	0	0	12503	0	1	1	0	14496	6.89845	0	0	0	14675	0	0	1	0	14063	0	0	0	0	14174	0
3302106	ITAOCARA	0	0	0	0	0	0	0	0	0	0	0	0	0	0	0	23053	0	11	10	1	23058	47.7058	0	0	0	23065	0	0	0	0	22522	0	4	4	0	22443	17.8229	0	0	0	22899	0	0	0	0	22892	0
3302205	ITAPERUNA	1	1	0	2	1	1	2	2	0	1	1	0	0	0	0	92181	0	3	3	0	93166	3.22006	4	4	0	94139	4.24904	0	0	0	98347	0	1	2	0	99454	1.00549	1	1	0	95841	1.04339	1	0	0	96542	1.03582
3302254	ITATIAIA	1	1	0	3	2	1	0	0	0	0	0	0	0	0	0	30168	0	0	0	0	31142	0	0	0	0	32109	0	0	0	0	34595	0	0	0	0	35580	0	0	0	0	28783	0	0	0	0	29094	0
3302270	JAPERI	1	1	0	4	4	0	3	2	1	0	0	0	0	0	0	94237	0	3	2	1	96211	3.11815	3	3	0	98165	3.05608	1	2	0	100055	0.99945	2	0	2	101687	1.96682	0	1	0	95492	0	0	0	0	96430	0
3302304	LAJE DO MURIAE	1	1	0	1	1	0	0	0	0	0	0	0	0	0	0	8189	0	4	3	0	8238	48.5555	3	2	0	8287	36.2013	0	0	0	7996	0	1	1	0	8008	12.4875	0	0	0	7487	0	0	0	0	7455	0
3302403	MACAE	2	1	0	1	0	1	1	0	1	0	0	0	1	1	0	156409	0.639349	0	0	0	160725	0	0	0	0	165006	0	0	0	0	188787	0	1	1	0	194412	0.514372	1	0	1	206728	0.483727	1	1	0	212433	0.470737
3302452	MACUCO	1	1	0	0	0	0	0	0	0	0	0	0	0	0	0	4474	0	1	1	0	4406	22.6963	0	0	0	4331	0	0	0	0	5561	0	0	0	0	5625	0	1	1	0	5269	18.9789	1	1	0	5299	18.8715
3302502	MAGE	8	9	0	4	3	1	2	2	0	0	0	0	2	2	0	232254	0.861126	13	13	0	236999	5.48526	0	0	0	241708	0	1	0	0	240940	0.415041	2	1	1	244335	0.818548	9	2	9	227322	3.95914	1	2	0	228972	0.436735
3302601	MANGARATIBA	1	1	0	2	1	1	3	2	1	9	7	0	4	4	0	29273	13.6645	0	0	0	30059	0	0	0	0	30833	0	0	0	0	31848	0	0	1	0	32530	0	0	0	0	36456	0	0	0	0	37343	0
3302700	MARICA	2	1	0	6	6	0	2	1	0	0	0	0	4	5	0	95652	4.18183	4	3	0	99053	4.03824	7	7	0	102421	6.83454	1	0	1	119231	0.838708	3	4	0	123491	2.42933	0	0	0	127461	0	0	0	0	131355	0
3302809	MENDES	0	0	0	0	0	0	9	9	0	3	2	1	0	0	0	17723	0	3	3	0	17801	16.853	0	0	0	17882	0	0	0	0	17839	0	0	0	0	17873	0	0	0	0	17935	0	1	1	0	17981	5.56143
3302858	MESQUITA	2	3	0	2	1	0	5	4	1	3	3	0	6	5	1	182544	3.28688	3	3	0	185552	1.6168	0	0	0	188533	0	0	0	0	187949	0	0	0	0	190057	0	1	0	0	168376	0.593909	1	0	1	168966	0.591835
3302908	MIGUEL PEREIRA	1	1	0	3	1	0	0	0	0	0	0	0	0	0	0	26696	0	0	0	0	27194	0	6	6	0	27691	21.6677	0	0	0	25704	0	0	0	0	25865	0	0	0	0	24642	0	1	0	1	24699	4.04875
3303005	MIRACEMA	0	0	0	0	0	0	0	0	0	0	0	0	0	0	0	28300	0	0	0	0	28521	0	1	1	0	28740	3.47947	0	0	0	26868	0	0	0	0	26823	0	0	0	0	26843	0	0	0	0	26827	0
3303104	NATIVIDADE	0	0	0	0	0	0	0	0	0	0	0	0	3	0	0	15428	19.4452	0	0	0	15484	0	0	0	0	15545	0	0	0	0	15392	0	0	0	0	15419	0	0	0	0	15082	0	3	3	0	15079	19.8952
3303203	NILOPOLIS	0	0	0	0	0	0	1	0	1	1	0	0	1	0	1	150970	0.662383	0	0	0	150473	0	0	0	0	149989	0	0	0	0	159005	0	0	0	0	159409	0	0	0	0	157425	0	0	0	0	157710	0
3303302	NITEROI	0	0	0	1	0	1	3	2	0	2	2	0	1	1	0	474048	0.210949	3	4	0	476671	0.629365	0	0	0	479270	0	0	0	0	477912	0	1	0	1	479386	0.2086	0	0	0	487562	0	1	0	1	489720	0.204198
3303401	NOVA FRIBURGO	1	1	0	2	2	0	1	1	0	0	0	0	3	2	0	177387	1.69122	2	2	0	178099	1.12297	2	2	0	178807	1.11852	4	3	0	178310	2.24328	4	3	0	178653	2.23898	3	5	0	182082	1.64761	1	0	1	182748	0.547202
3303500	NOVA IGUACU	16	15	0	4	6	0	6	5	0	2	2	0	18	20	1	830903	2.16632	17	13	2	844581	2.01283	4	4	0	858151	0.466118	0	0	0	855500	0	3	2	0	865089	0.346785	1	0	0	796257	0.125588	2	0	2	799047	0.250298
3303609	PARACAMBI	1	1	0	6	5	0	3	2	1	1	1	0	4	5	0	43012	9.29973	8	8	0	43467	18.4048	1	2	0	43916	2.27707	1	1	0	44629	2.2407	0	0	0	45019	0	0	0	0	47124	0	0	0	0	47635	0
3303708	PARAIBA DO SUL	0	0	0	1	0	1	2	2	0	3	3	0	2	2	0	39597	5.05089	4	4	0	39990	10.0025	0	0	0	40381	0	0	0	0	41315	0	0	0	0	41677	0	0	0	0	41084	0	1	2	0	41367	2.41739
3303807	PARATI	55	39	0	76	77	0	57	56	2	26	25	1	26	25	2	33059	78.6473	13	13	0	33695	38.5814	3	3	0	34319	8.74151	8	4	0	35182	22.7389	10	10	0	35725	27.9916	10	10	0	37533	26.6432	1	1	0	38147	2.62144
3303856	PATY DO ALFERES	1	1	0	1	1	0	0	0	0	0	0	0	0	0	0	27335	0	0	0	0	27768	0	0	0	0	28200	0	0	0	0	26099	0	0	0	0	26199	0	0	0	0	26359	0	0	0	0	26469	0
3303906	PETROPOLIS	0	0	0	1	1	0	0	0	0	1	1	0	1	1	0	306001	0.326796	2	2	0	309498	0.646208	1	1	0	313697	0.318779	0	0	0	312766	0	0	0	0	315119	0	0	0	0	295917	0	0	0	0	296565	0
3303955	PINHEIRAL	0	0	0	0	0	0	0	0	0	0	0	0	1	1	0	22475	4.44939	0	0	0	23012	0	0	0	0	23549	0	0	0	0	22129	0	0	0	0	22382	0	0	0	0	22719	0	0	0	0	22968	0
3304003	PIRAI	0	0	0	0	0	0	1	1	0	5	4	0	0	0	0	24022	0	0	0	0	24362	0	0	0	0	24704	0	1	0	1	25762	3.88169	0	0	0	26114	0	1	1	0	26314	3.80026	0	0	0	26637	0
3304102	PORCIUNCULA	0	0	0	0	0	0	0	0	0	0	0	0	0	0	0	16825	0	4	2	2	16980	23.5571	0	0	0	17132	0	0	0	0	18227	0	1	1	0	18443	5.42211	0	0	0	17760	0	1	1	0	17899	5.5869
3304110	PORTO REAL	0	0	0	0	0	0	0	0	0	0	0	0	0	0	0	14820	0	0	0	0	15310	0	0	0	0	15797	0	0	0	0	15879	0	0	0	0	16248	0	0	0	0	16592	0	0	0	0	16938	0
3304128	QUATIS	0	0	0	0	0	0	0	0	0	0	0	0	0	0	0	11960	0	0	0	0	12181	0	0	0	0	12398	0	0	0	0	12923	0	0	0	0	13141	0	0	0	0	12793	0	0	0	0	12952	0
3304144	QUEIMADOS	0	0	0	0	0	0	1	0	1	2	2	0	1	1	0	136509	0.732552	1	1	0	139120	0.718804	2	2	0	141708	1.41135	1	1	0	137870	0.725321	0	0	0	139375	0	0	0	0	137962	0	0	0	0	139188	0
3304151	QUISSAMA	0	0	0	0	0	0	0	0	0	1	0	1	0	0	0	15683	0	0	0	0	16046	0	0	0	0	16402	0	0	0	0	19315	0	0	0	0	19873	0	0	0	0	20242	0	0	0	0	20747	0
3304201	RESENDE	1	1	0	0	0	0	0	0	0	0	0	0	0	0	0	117416	0	0	1	0	119728	0	1	1	0	122017	0.819558	0	0	0	127763	0	0	0	0	130035	0	0	0	0	119769	0	6	6	0	120938	4.96122
3304300	RIO BONITO	2	0	0	3	1	0	1	1	0	0	0	0	3	3	0	52528	5.71124	0	0	0	53036	0	2	1	0	53542	3.73539	3	4	0	54596	5.49491	1	2	0	55059	1.81623	0	1	0	55551	0	1	1	0	56001	1.78568
3304409	RIO CLARO	0	0	0	2	1	0	0	0	0	0	0	0	0	0	0	17835	0	1	1	0	18123	5.51785	0	0	0	18408	0	0	0	0	18181	0	0	0	0	18361	0	0	0	0	17425	0	1	1	0	17517	5.70874
3304508	RIO DAS FLORES	0	0	0	0	0	0	0	0	0	0	0	0	2	2	0	8360	23.9234	0	0	0	8494	0	0	0	0	8630	0	0	0	0	8686	0	0	0	0	8772	0	0	0	0	8561	0	0	0	0	8633	0
3304524	RIO DAS OSTRAS	1	1	0	0	0	0	0	0	0	1	0	1	0	0	0	47816	0	0	0	0	49870	0	0	0	0	51906	0	0	0	0	91085	0	0	0	0	96620	0	0	0	0	105676	0	0	0	0	110992	0
3304557	RIO DE JANEIRO	31	27	3	74	68	6	48	44	5	84	71	13	154	141	13	6094182	2.527	72	64	9	6136656	1.17328	42	35	5	6178762	0.679748	18	9	7	6161047	0.292158	33	28	6	6186713	0.533401	25	23	1	6320446	0.395542	20	14	7	6355949	0.314666
3304607	SANTA MARIA MADALENA	2	2	0	6	5	1	1	2	0	0	0	0	6	6	0	10240	58.5938	0	0	0	10200	0	0	0	0	10152	0	0	1	0	10756	0	0	0	0	10775	0	5	5	0	10321	48.4449	0	0	0	10310	0
3304706	SANTO ANTONIO DE PADUA	0	0	0	0	0	0	0	0	0	0	0	0	1	1	0	42076	2.37665	1	1	0	42686	2.34269	4	4	0	43288	9.24044	0	0	0	42093	0	0	0	0	42409	0	0	1	0	40589	0	0	0	0	40735	0
3304755	SAO FRANCISCO DE ITABAPOANA	0	0	0	0	0	0	0	0	0	0	0	0	0	0	0	46023	0	0	0	0	46900	0	0	0	0	47770	0	0	0	0	47247	0	0	0	0	47831	0	0	0	0	41354	0	0	0	0	41371	0
3304805	SAO FIDELIS	0	0	0	0	0	0	0	0	0	0	0	0	9	11	0	38172	23.5775	33	30	2	38422	85.8883	5	6	0	38668	12.9306	2	2	0	39057	5.12072	4	4	0	39253	10.1903	10	14	0	37543	26.6361	6	6	0	37601	15.957
3304904	SAO GONCALO	1	0	0	0	0	0	2	1	1	1	1	0	1	1	0	960842	0.104075	0	0	0	973372	0	2	1	0	985799	0.202881	1	0	0	982832	0.101747	0	0	1	991377	0	0	0	0	999728	0	0	0	0	1008065	0
3305000	SAO JOAO DA BARRA	0	0	0	0	0	0	0	0	0	0	0	0	0	0	0	28611	0	0	0	0	28776	0	0	0	0	28944	0	0	0	0	30348	0	0	0	0	30606	0	0	0	0	32747	0	0	0	0	33136	0
3305109	SAO JOAO DE MERITI	0	0	0	0	0	0	0	0	0	2	2	0	0	0	0	464328	0	3	3	0	466995	0.642405	0	0	0	469637	0	0	0	0	468309	0	0	0	0	469831	0	0	0	0	458673	0	0	1	0	459379	0
3305133	SAO JOSE DE UBA	0	0	0	0	0	0	0	0	0	0	0	0	0	0	0	6688	0	0	0	0	6738	0	0	0	0	6788	0	0	0	0	7220	0	0	0	0	7297	0	0	0	0	7003	0	0	0	0	7049	0
3305158	SAO JOSE DO VALE DO RIO PRETO	11	4	0	10	5	0	7	6	1	2	2	0	1	1	0	21660	4.61681	1	1	0	22087	4.52755	3	4	0	21788	13.769	0	0	0	20412	0	0	0	0	20571	0	1	1	0	20251	4.93803	0	0	0	20398	0
3305208	SAO PEDRO DA ALDEIA	0	0	0	0	0	0	0	0	0	0	0	0	0	0	0	75934	0	1	1	0	78715	1.27041	0	0	0	81002	0	0	0	0	82951	0	0	0	0	84864	0	0	0	0	87875	0	0	0	0	89739	0
3305307	SAO SEBASTIAO DO ALTO	3	3	0	4	2	2	0	0	0	1	1	0	9	8	1	8744	102.928	7	8	0	8806	79.4913	0	0	0	8871	0	1	0	1	8998	11.1136	0	0	0	9054	0	1	1	0	8895	11.2423	0	0	0	8933	0
3305406	SAPUCAIA	0	0	0	1	0	1	2	2	0	5	5	0	0	0	0	18242	0	2	2	0	18434	10.8495	2	1	1	18630	10.7354	0	0	0	17352	0	0	0	0	17355	0	0	0	0	17525	0	1	1	0	17554	5.69671
3305505	SAQUAREMA	4	2	0	14	14	0	7	7	0	9	6	0	10	8	0	61592	16.2359	3	3	0	63228	4.74473	4	4	0	64860	6.16713	1	0	0	67853	1.47377	3	2	1	69367	4.32482	8	7	2	74234	10.7767	0	1	0	75906	0
3305554	SEROPEDICA	1	1	0	5	4	1	18	18	0	1	1	0	9	6	2	75032	11.9949	2	2	0	76789	2.60454	1	1	0	78530	1.2734	0	0	0	77618	0	2	2	0	78817	2.53752	1	0	1	78186	1.279	0	0	0	79179	0
3305604	SILVA JARDIM	0	0	0	0	0	0	0	0	0	0	0	0	0	0	0	23221	0	0	0	0	23576	0	0	0	0	23919	0	0	0	0	22158	0	0	0	0	22224	0	0	0	0	21349	0	0	0	0	21356	0
3305703	SUMIDOURO	0	0	0	1	1	0	0	0	0	1	1	0	0	0	0	14930	0	0	0	0	15064	0	2	1	1	15194	13.1631	0	0	0	15219	0	0	0	0	15317	0	0	0	0	14900	0	0	0	0	14956	0
3305752	TANGUA	2	0	2	0	0	0	1	1	0	0	0	0	0	0	0	29479	0	0	0	0	30098	0	0	0	0	30707	0	0	0	0	30139	0	0	0	0	30530	0	0	0	0	30732	0	0	0	0	31091	0
3305802	TERESOPOLIS	0	0	0	1	1	0	1	1	0	1	0	1	3	3	0	148966	2.01388	1	1	0	150920	0.662603	0	0	0	152858	0	0	0	0	159968	0	5	4	1	162070	3.08509	2	0	0	163746	1.2214	3	3	0	165716	1.81033
3305901	TRAJANO DE MORAIS	5	5	0	7	6	0	6	6	0	0	0	0	7	7	0	9662	72.4488	3	3	0	9595	31.2663	1	1	0	9524	10.4998	3	2	0	9934	30.1993	2	3	0	9912	20.1776	8	10	0	10289	77.7529	6	5	1	10309	58.2016
3306008	TRES RIOS	1	1	0	0	0	0	2	1	1	5	5	0	5	5	0	75744	6.60118	0	0	0	76419	0	0	0	0	77096	0	1	1	0	75754	1.32006	0	0	0	76070	0	1	2	0	77432	1.29146	3	3	0	77851	3.85352
3306107	VALENCA	0	0	0	0	0	0	2	1	1	0	0	0	5	5	0	69758	7.16764	0	0	0	70377	0	0	0	0	70986	0	0	0	0	74993	0	1	1	0	75817	1.31897	1	1	0	71843	1.39192	1	1	0	72268	1.38374
3306156	VARRE-SAI	0	1	0	0	2	0	0	7	0	1	1	0	0	1	0	8310	0	0	1	0	8390	0	0	0	0	8476	0	0	0	0	8766	0	0	0	0	8851	0	0	1	0	9475	0	1	0	0	9600	10.4167
3306206	VASSOURAS	4	0	0	3	0	0	7	0	0	1	0	0	1	0	0	33207	3.01141	1	0	0	33522	2.98312	0	0	0	33833	0	0	0	0	34024	0	0	0	0	34256	0	0	0	0	34410	0	0	1	0	34638	0
3306305	VOLTA REDONDA	2	1	0	0	0	0	0	0	0	0	0	0	0	0	0	255697	0	2	2	0	258145	0.774758	0	0	0	260570	0	0	0	0	259811	0	0	0	0	261404	0	0	0	0	257803	0	1	1	0	259012	0.386082
	VALOR TOTAL DO ESTADO	226	178	10	319	286	23	264	243	21	228	191	29	342	319	28	15383422	2.22317	298	274	22	15561720	1.91496	137	124	12	15738536	0.870475	78	51	17	15872362	0.49142	105	91	22	16010386	0.655824	99	98	17	15989929	0.61914	83	72	19	16112678	0.515122
LEGENDA
LTA - LEISHMANIOSE TEGUMENTAR AMERICA
LC - LEISMANIOSE CUTÂNEA
LM - LEISMAIOSE MUCOSA
POP - POPULAÇÃO
TI - TAXA DE INCIDÊNCIA
GEOCOD - CÓDIGO GEOGRÁFICO
MUN_RJ - MUNICÍPIO DO RIO DE JANEIRO
