# Supplementary material for: Comparison of the spatial and temporal distribution of cutaneous and mucosal leishmaniasis in the state of Rio de Janeiro between 2001 and 2011
Source: PLoS One. 2024 Dec 31;19(12):e0308298. doi: 10.1371/journal.pone.0308298 (PMC11687719; doi:10.1371/journal.pone.0308298)
Supplement: S2 File — (ZIP) [file pone.0308298.s002.zip]

Archive with 1 entries (1 files):
- BANCO SES-SINAN RJ 2001-2011.xlsx
